# Supplementary material for: Gut microbiome signatures of nursing home residents carrying Enterobacteria producing extended-spectrum β-lactamases
Source: Antimicrob Resist Infect Control. 2020 Jul 14;9:107. doi: 10.1186/s13756-020-00773-y (PMC7359458; doi:10.1186/s13756-020-00773-y)
Supplement: Supplementary file 2 — Additional file 2. Supplementary Table 1. Genus that differentiate carriers and non-carriers using DESeq2 with bootstrap iterations. [file 13756_2020_773_MOESM2_ESM.csv]

	mean_log2FoldChange	SD	Number of significant iterations (n=200)
Megasphaera	5.37922356407197	0.867832275557776	200
Lachnoclostridium	1.77622064017986	0.250919814820683	196
Pseudomonas	-5.32749258487295	0.907202922446343	194
Alloprevotella	2.50867853612342	0.305450939812058	194
Johnsonella	-1.12623148235086	0.111710657688785	173
Ruminococcus	1.83472491471141	0.212719275022716	165
Ruthenibacterium	1.21067313913951	0.139319930349141	156
Parabacteroides	1.11439397638535	0.126790716489275	153
Flavonifractor	1.77694389623711	0.250222135982176	138
Slackia	-4.8673154341456	0.509921289863019	138
Prevotella	2.12209438049618	0.395705204171768	136
Bacteroides	1.81185236454378	0.474279334708169	129
