# Supplementary material for: Gut microbiome signatures of nursing home residents carrying Enterobacteria producing extended-spectrum β-lactamases
Source: Antimicrob Resist Infect Control. 2020 Jul 14;9:107. doi: 10.1186/s13756-020-00773-y (PMC7359458; doi:10.1186/s13756-020-00773-y)
Supplement: Supplementary file 3 — Additional file 3. Supplementary Table 2. Species that differentiate carriers and non-carriers using DESeq2 with bootstrap iterations. [file 13756_2020_773_MOESM3_ESM.csv]

	mean_log2FoldChange	SD	Number of significant iterations
Bifidobacterium_animalis	5.91961409853409	0.796546223926916	200
Prevotella_corporis	2.22596383588305	0.21397068366835	200
Prevotella_sp._P4-76	2.86783595252186	0.415805440530329	200
Prevotella_timonensis	3.07136829673129	0.531635307619136	180
Johnsonella_ignava	-1.25706443542763	0.124580718130091	173
Clostridium_bolteae	1.72349885586839	0.233943186315772	171
Porphyromonas_crevioricanis	2.50592089509052	0.246234828097679	164
Parabacteroides_distasonis	1.40441770503907	0.16078720703675	159
Collinsella_tanakaei	-4.84545315687321	1.03862284283554	158
Clostridium_hylemonae	-3.90294086032518	0.46213431727863	153
Bacteroides_faecichinchillae	1.66525267815565	0.220959785995658	148
Pseudomonas_aeruginosa	-5.69783585654747	0.783943065267075	136
Bifidobacterium_adolescentis	-3.84209700858547	0.31598317872732	132
Bacteroides_coprophilus	1.41213308306617	0.177394186457165	124
Bacteroides_ovatus	1.52203903415404	0.169054656889402	121
Ruminococcus_callidus	1.66165826123333	0.188409567657925	120
