# Supplementary material for: Gut microbiome signatures of nursing home residents carrying Enterobacteria producing extended-spectrum β-lactamases
Source: Antimicrob Resist Infect Control. 2020 Jul 14;9:107. doi: 10.1186/s13756-020-00773-y (PMC7359458; doi:10.1186/s13756-020-00773-y)
Supplement: Supplementary file 4 — Additional file 4. Supplementary Table 3. KEGG modules that differentiate carriers and non-carriers using DESeq2 with bootstrap iterations. [file 13756_2020_773_MOESM4_ESM.csv]

	mean_log2FoldChange	SD	Number of significant iterations
M00233 Glutamate transport system	2.67586199475553	0.317131257935298	200
M00338 Cysteine biosynthesis, homocysteine + serine => cysteine	4.56433735882392	0.723852968465667	200
M00429 Competence-related DNA transformation transporter	1.08860601351498	0.0986118402342325	189
M00236 Putative polar amino acid transport system	1.12629977952251	0.100053340009265	177
M00436 Sulfonate transport system	3.24069399602237	0.599390397152741	173
M00267 PTS system, N-acetylglucosamine-specific II component	1.40573576402172	0.158056539036587	169
M00019 PTS system, N-acetylglucosamine-specific II component	0.878242689139564	0.0667876699250835	144
M00570 Isoleucine biosynthesis, threonine => 2-oxobutanoate => isoleucine	0.851380149621288	0.0631236953014845	144
M00003 Gluconeogenesis, oxaloacetate => fructose-6P	0.85967008226459	0.0749270941803899	135
M00002 Glycolysis, core module involving three-carbon compounds	0.839751647095925	0.075683231874224	129
M00001 Glycolysis (Embden-Meyerhof pathway), glucose => pyruvate	0.7069246758514	0.0598326221653507	128
M00328 Hemophore/metalloprotease transport system	2.93660866354463	0.369223452633488	123
