# Supplementary material for: Gut microbiome signatures of nursing home residents carrying Enterobacteria producing extended-spectrum β-lactamases
Source: Antimicrob Resist Infect Control. 2020 Jul 14;9:107. doi: 10.1186/s13756-020-00773-y (PMC7359458; doi:10.1186/s13756-020-00773-y)
Supplement: Supplementary file 5 — Additional file 5. Supplementary Table 4. KEGG KO that differentiate carriers and non-carriers using DESeq2 with bootstrap iterations. [file 13756_2020_773_MOESM5_ESM.csv]

	mean_log2FoldChange	SD	Number of significant iterations
K00633	0.854165159498754	0.0551320868487128	200
K01239	0.540752986994515	0.0297190866485786	200
K01595	0.708576565219737	0.0522508916718143	200
K01621	0.63953967906347	0.0327286740371476	200
K01697	0.727550363958752	0.0317342835291938	200
K01802	0.747909735183669	0.039784432061107	200
K01858	0.715112934991133	0.029079670241107	200
K01999	0.463449757546043	0.0203119423489641	200
K02074	0.779165653253481	0.0480818506631553	200
K02909	0.246951698562379	0.00870528296332896	200
K03366	1.04335814579374	0.0735786700777612	200
K03647	0.697143602053336	0.0399113464118619	200
K06177	0.784471770529269	0.0549270637421285	200
K07749	0.955506891427351	0.0862464383773913	200
K10006	0.661969751041507	0.0282213007692056	200
K10007	0.666381257168571	0.0282613039977037	200
K10008	0.695007249839478	0.0299564154036814	200
K10805	0.734472860782874	0.0516809046815644	200
K12554	0.776917364603225	0.0478338877349095	200
K15553	0.780464669266042	0.039551815756107	200
K15555	0.747166910546909	0.0379507287380421	200
K02532	0.943226853889221	0.0776314058988596	199
K04751	0.487481070648613	0.0203994684058071	199
K13527	0.673643203544546	0.030861613833276	199
K00040	0.398936290807829	0.0212955995208633	197
K01198	0.734786396479869	0.0393349690003693	197
K07404	0.362069929038864	0.0174875765745335	196
K02029	0.351445901824926	0.0132583157043781	195
K02030	0.383599652417398	0.0158474603384423	195
K01259	0.692201847292197	0.0506000560858321	194
K01664	0.861147409436759	0.0498216225711622	194
K06901	0.386829382827932	0.018543190560857	192
K10440	0.409638277310281	0.0214356687118636	191
K11263	0.690027661796891	0.0255670769874418	191
K00526	0.627375799976347	0.0285825376556669	186
K06183	0.40203312354138	0.0266618795405211	186
K02804	0.40526466119602	0.0242272164036928	183
K02237	0.399594983568814	0.0255942042654847	180
K00133	0.252282884556597	0.00780768277725754	174
K18955	0.65837185389755	0.0340119007497968	174
K02063	0.787387879579742	0.049676291529126	171
K13570	0.71699046826092	0.0387534013829604	163
K02069	0.51917975732314	0.0181407978303759	156
K08972	0.483090673167472	0.0284654376156562	155
K16650	0.929308701854084	0.0530169444154848	153
K01760	0.691661552395484	0.035679452806388	151
K00230	0.625488268151935	0.0270940010316024	147
K03293	0.742578469617865	0.032402855047259	144
K03655	0.443591804354148	0.0313236821896201	144
K02440	0.271905930972898	0.0176793726494289	143
K01200	0.582045746076106	0.0442844546631544	139
K00053	0.471159612924573	0.0255638800351892	135
K15580	0.351814909125165	0.0170982463522277	135
K01995	0.429457108584168	0.017760640877227	128
K02004	0.467718384290448	0.0340611068405305	125
K03975	0.68293674014155	0.0318865084091056	120
