# Supplementary material for: Gut microbiome signatures of nursing home residents carrying Enterobacteria producing extended-spectrum β-lactamases
Source: Antimicrob Resist Infect Control. 2020 Jul 14;9:107. doi: 10.1186/s13756-020-00773-y (PMC7359458; doi:10.1186/s13756-020-00773-y)
Supplement: Supplementary file 6 — Additional file 6. Supplementary Table 5. CAZyme that differentiate carriers and non-carriers using DESeq2 with bootstrap iterations. [file 13756_2020_773_MOESM6_ESM.csv]

	mean_log2FoldChange	SD	Number of significant iterations
ALR30061.1|GH95	0.93449503828661	0.828152689907333	194
AWK06253.1|GH95	0.93449503828661	0.828152689907333	193
ABR43032.1|GH20	0.96521682551592	1.42129310356187	187
AOZ99798.1|GH95	0.92515663583866	0.828152689907333	187
AMD84530.1|GH30_3	1.21105146506951	0.164605950019066	178
AMD84532.1|GH144	1.34231264554957	0.283927144646201	164
ATA68315.1|GH30_3	1.21105218506951	0.158413650019066	162
ATA76548.1|GH30_3	1.21105218506951	0.158413650019066	160
ATA91158.1|GH30_3	1.21105218506951	0.158413650019066	160
ATA93172.1|GH30_3	1.21105218506951	0.158413650019066	160
SNV09548.1|GH144	1.14785264554957	0.283927144646201	160
SNV09588.1|GH30_3	1.12034875506951	0.158413650019066	152
AEK23521.1|GH30_3	1.12034875506951	0.158413650019066	140
ALJ59798.1|GH30_3	1.12034875506951	0.158413650019066	135
ANF49942.1|GH95	0.924496038386617	0.828152689907333	135
ABR43532.1|GH30_3	1.12034875506951	0.158413650019066	135
AEP84398.1|GH95	0.924496038386617	0.828152689907333	130
ALJ24532.1|GH20	0.961432264515928	1.42129310356187	130
AST52815.1|GH30_3	1.12034875506951	0.158413650019066	130
CAZ97956.1|GH3	0.161599122673717	1.90008196950304	130
AST53747.1|GH20	0.961432264515928	1.42129310356187	127
